# Supplementary material for: A DFT and Matrix–Isolation IR/UV-Visible Study of High-Coordinated Lanthanide-CO Complexes
Source: Molecules. 2023 Jun 28;28(13):5043. doi: 10.3390/molecules28135043 (PMC10343325; doi:10.3390/molecules28135043)
Supplement: Supplementary file 1 [file molecules-28-05043-s001.zip]

Archive with 1 entries (1 files):
- molecules-2441719-supplementary.pdf
